# Supplementary material for: A comprehensive assessment of multi-system responses to a renal inoculation of uropathogenic E. coli in swine
Source: PLoS One. 2020 Dec 11;15(12):e0243577. doi: 10.1371/journal.pone.0243577 (PMC7732124; doi:10.1371/journal.pone.0243577)
Supplement: S2 File — (XLSX) [file pone.0243577.s008.xlsx]

## Sheet: CVP
	BL	2	4	6	8	end
cvp	7	9	9	11	7	5
cvp	12	11	12	8.4	7.4	5.4
cvp	9	8	5.8	4.7	4.2	5
cvp	8.1	7.6	8.6	10	8.2	4.9
cvp	6.74	7.15	6.18	4.96	3.8	4

## Sheet: PAP
	BL	2	4	6	8	end
pap	12	10
pap	23	23	23	23	23	23
pap	32	29	28	26	19	19
pap	22	18.6	21	17	18.2	30
pap	17.56	37.57	36.8	37	30	25

## Sheet: Hb
	BL	t2	t4	t6	t8	End
hb	11.5	13.5	15.3	16.7	14.9	14.5
hb	10.1	11.5	12.8	14.3	14	15.1
hb	10.8	17.4	16.3	16.7	17	16.7
hb	10.1	10.9	10.4	14	14.8	15.8
hb	9.5	12.5	13.9	13.3	12.4	12

## Sheet: HCT
	BL	6	End
HCT	52.5	58.61	52.94
HCT	38.4	47.74	49.87
HCT	39.2	58.85	55.57
HCT	37.5	50.83	51.48
HCT	36.8	47.69	59.05

## Sheet: vO2
	BL	t2	t4	t6	t8	End
vO2	4.1	4.5	5	5.3	4.8	1
vO3	3.3	5.1	5.7	5.8	6.7	8.2
vO4	8	3.7	5	8.5	3.9	0.6
vO5	2.7	2.3	3.7	3	3	1.9
vO6	1.5	2.44	2.74	2.9	2.96	4.4

## Sheet: SmvO2
	BL	2	4	6	8	End
SmvO2	59	49.7	38.5	24.5	44.5	25.6
SmvO2	58.8	48	38.5	42.3	40.6	5.4
SmvO2	57.3	43	36.9	40.6	42.3	7.6
SmvO2	61.9	45.9	52.4	52.7	34.8	20.6
SmvO2	57.1	57.1	42.4	33.9	30.8	27.2

## Sheet: pH
	BL	t2	t4	t6	t8	End
pH	7.455	7.429	7.411	7.354	7.397	7.185
pH	7.493	7.526	7.51	7.472	7.467	7.454
pH	7.447	7.386	7.414	7.412	7.385	7.358
pH	7.48	7.482	7.483	7.419	7.314	7.539
pH	7.497	7.455	7.445	7.439	7.456	7.184

## Sheet: HCO3-
	BL	2	4	6	8	End
HCO3-	26.8	27	24.3	24.1	25.7	18.9
HCO3-	29.2	31.8	29.8	28.9	30.4	19
HCO3-	31.4	26.5	27.7	28.2	26.6	13.6
HCO3-	32	31.6	31.1	29.8	23.2	23.2
HCO3-	28.3	27.9	27.9	27.7	27.5	17

## Sheet: leukocytes
	GRA			LYM			WBC
BL	37.5	8.73184	5	61.58	8.49512	5	17.064	3.61851	5
6	73.28	11.2273	5	24.38	8.03069	5	22.356	10.4156	5
End	74.42	8.88352	5	21.64	7.72321	5	18.376	8.05286	5

## Sheet: PaCO2
	BL	t2	t4	t6	t8	End
paCO_2	37.3	41.5	40.9	47.3	45	64.8
paCO_2	37.6	38	36.8	40	43.6	41.8
paCO_2	47.5		46	48	48.8	15.2
paCO_2	44	42.9	42.1	49.5	52.2	33.2
paCO_2	35.6	39.9	41.3	42.1	39.4	54.1

[truncated: 20 more sheets: etCO2, TBIL, ALT, CA-MAP, HR, Temp, LAC, BUN, creatinine (clin), platelets, PF Ratio, GLU (clin), Creatine, Phe, Tyrosine, Lysine, IMP, Histidine, Glucose(met), Glutamine]
